# Supplementary material for: Domain specific phenotypic expansion associated with variants in MACF1
Source: medRxiv. 2025 Jun 28:2025.06.26.25330137. Preprint. [Version 1] doi: 10.1101/2025.06.26.25330137 (PMC12262753; doi:10.1101/2025.06.26.25330137)
Supplement: Supplement 5 — Table S1: Detailed summary of MACF1 variants for individuals identified in this study Table S2: Detailed summary of MACF1 variants for individuals previously reported Table S3: HPO terms for all individuals in this study [file media-5.xlsx]

## Sheet: Sheet1
Sample ID	Family	Affected individuals	Zygosity	ClinGen Allele ID	Genomic coordinate (hg38)	Transcript	mRNA change	Protein change	Consequence	Exon/intron	gnomAD v4 frequency	gnomAD v4 heterozygote #	gnomAD v4 homozygote #	CADD PHRED score	GERP++	REVEL	SpliceAI	Primate AI	AlphaMissense	NMDEscPredictor	ACMG Classification
F1.1_c.4069G>A	Family 1	Individual 1	Hom	CA339738363	1:39322647	NM_001394062.1	c.4069G>A	p.E1357K	Missense	Exon 32	1.239E-6	2	0	24.2	5.92	0.3	-	Deleterious (0.82)	Uncertain (0.663)	-	VUS (PM2, PP2)
F2.1_c.11755C>T	Family 2	Individual 2	Hom	CA781662	1:39357705	NM_001394062.1	c.11755C>T	p.R3919W	Missense	Exon 45	7.435E-5	120	0	21.5	6.07	0.27	-	Uncertain (0.52)	Benign moderate (0.107)	-	VUS (PM2, PP2)
F2.2_c.11755C>T		Individual 3	Hom	CA781662	1:39357705	NM_001394062.1	c.11755C>T	p.R3919W	Missense	Exon 45	7.435E-5	120	0	21.5	6.07	0.27	-	Uncertain (0.52)	Benign moderate (0.107)	-	VUS (PM2, PP2)
F3.1_c.19531T>A	Family 3	Individual 4	Hom	CA784153	1:39444761	NM_001394062.1	c.19531T>A	p.S6511T	Missense	Exon 80	9.912E-6	16	0	20.4	6.116	0.1	-	Uncertain (0.54)	Benign moderate (0.096)	-	VUS (PM2, PP2)
F4.1_c.17738C>T	Family 4	Individual 5	Hom	CA783698	1:39434586	NM_001394062.1	c.17738C>T	p.P5913L	Missense	Exon 69	2.106E-5	34	0	22	5.8	0.39	-	Uncertain (0.74)	Benign supporting (0.158)	-	VUS (PM2, PP2)
F5.1_c.15817-2A>G;c.20174T>C	Family 5	Individual 6	Comp. het	CA339790651	1:39422372	NM_001394062.1	c.15817-2A>G	-	Splice Acceptor loss	Intron 58	1.859E-6	3	0	35	-	-	0.99 (AL)	-	-	-	VUS (PM2, PVS1)
				CA339822400	1:39448679	NM_001394062.1	c.20174T>C	p.L6725P	Missense	Exon 84	6.197E-7	1	0	23.6	6.17	0.48	-	Uncertain (0.68)	Uncertain (0.387)	-	VUS (PM2, PP2)
F5.2_c.15817-2A>G;c.20174T>C		Individual 7	Comp. het	CA339790651	1:39422372	NM_001394062.1	c.15817-2A>G	-	Splice Acceptor loss	Intron 58	1.859E-6	3	0	35	-	-	0.99 (AL)	-	-	-	VUS (PM2, PVS1)
				CA339822400	1:39448679	NM_001394062.1	c.20174T>C	p.L6725P	Missense	Exon 84	6.197E-7	1	0	23.6	6.17	0.48	-	Uncertain (0.68)	Uncertain (0.387)	-	VUS (PM2, PP2)
F6.1_c.470C>T;c.11743T>C	Family 6	Individual 8	Comp. het	CA339738125	1:39257970	NM_001394062.1	c.470C>T	p.T157I	Missense	Exon 6	1.053E-5	17	0	23.4	5.41	0.77	-	Deleterious (0.9)	Deleterious Moderate (0.98)	-	VUS (PM2, PP3, PP2)
				CA781657	1:39357693	NM_001394062.1	c.11743T>C	p.S3915P	Missense	Exon 45	1.228E-3	1982	3	19.12	6.07	0.11	-	Benign (0.034)	Benign moderate (0.091)	-	Benign (PP2, BS1, BS2, BP4)
F7.1_c.4045C>A	Family 7	Individual 9	Hom	CA780178	1:39322623	NM_001394062.1	c.4045C>A	p.L1349M	Missense	Exon 32	1.107E-3	1786	2	22.5	5.99	0.23	-	Uncertain (0.78)	Benign supporting (0.212)	-	Benign (PP2, BS1, BS2)
F8.1_c.16261_16262del	Family 8	Individual 10	Het		1:39424139-39424140	NM_001394062.1	c.16261_16262del	p.Q5421Afs*5	Loss-of-function (NMD)	Exon 61	0	0	0	-	-	-	-	-	-	Degraded by NMD	LP (PVS1,PM2)

## Sheet: Sheet2
Sample ID	Affected individuals	PMID	Zygosity	ClinGen Allele ID	Genomic coordinate (hg38) NC_000001.11	Transcript ENST00000564288.6	mRNA change	Protein change	Consequence	Exon/intron	gnomADv4 frequency	gnomAD heterozygote #	gnomAD homozygote #	CADD PHRED score	GERP++	REVEL	Primate AI	AlphaMissense	ACMG Classification
WB1_c.21707G>T	LR14-088	PMID: 30471716	Het	CA339774788	chr1:39463640 G>T	NM_001394062.1	c.21707G>T	p.C7236F	Missense	Exon 94	Not found	0	0	25.8	5.71	0.92	Deleterious Moderate (0.9)	Deleterious (0.997)	P (PS3, PS2, PM2, PP3, PP2)
WB2_c.21707G>T	LR17-434	PMID: 30471716	Het	CA339774788	chr1:39463640 G>T	NM_001394062.1	c.21707G>T	p.C7236F	Missense	Exon 94	Not found	0	0	25.8	5.71	0.92	Deleterious Moderate (0.9)	Deleterious (0.997)	P (PS3, PS2, PM2, PP3, PP2)
WB3_c.21877G>T	LR16-306	PMID: 30471716	Het	CA339776881	chr1:39468720 G>T	NM_001394062.1	c.21877G>T	p.D7293Y	Missense	Exon 96	Not found	0	0	28	6.17	0.68	Deleterious Moderate (0.9)	Deleterious (0.995)	P (PS4, PM2,PM5, PP3, PP2)
WB4_c.21877G>T	LR17-450	PMID: 30471716	Het	CA339776881	chr1:39468720 G>T	NM_001394062.1	c.21877G>T	p.D7293Y	Missense	Exon 96	Not found	0	0	28	6.17	0.68	Deleterious Moderate (0.9)	Deleterious (0.995)	P (PS4, PM2,PM5, PP3, PP2)
WB5.1_c.21883T>G	LR04-067a1	PMID: 30471716	Het	CA339776916	chr1:39468726 T>G	NM_001394062.1	c.21883T>G	p.C7295G	Missense	Exon 96	Not found	0	0	23.4	6.17	0.76	Deleterious Moderate (0.88)	Deleterious (0.978)	P (PS4, PM2,PM5, PP3, PP2)
WB5.2_c.21884G>T	LR04-067a2	PMID: 30471716	Het	CA339776925	chr1:39468727 G>T	NM_001394062.1	c.21884G>T	p.C7295F	Missense	Exon 96	Not found	0	0	25.9	6.17	0.61	Deleterious Moderate (0.9)	Deleterious (0.99)	LP (PS4,PM2,PM5,PP2)
WB6_c.21884G>T	LR18-077	PMID: 30471716	Het	CA339776925	chr1:39468727 G>T	NM_001394062.1	c.21884G>T	p.C7295F	Missense	Exon 96	Not found	0	0	25.9	6.17	0.61	Deleterious Moderate (0.9)	Deleterious (0.99)	LP (PS4,PM2,PM5,PP2)
WB7_39.6kb_del	LR18-070	PMID: 30471716	Het	CACN1612495645	chr1:39428731-39468327	NM_001394062.2	deletion	deletion	CNV	Exonic	Not found	0	0		-
WB8_c.20293G>C	LR16-412	PMID: 30471716	Het	CA339824312	chr1:39451086 G>C	NM_001394062.1	c.20293G>C	p.G6765R	Missense	Exon 85	Not found	0	0	23.7	6.16	0.59	Deleterious Moderate (0.92)	Deleterious (0.991)	LP (PS4,PM2,PP2)
D526583_c.4039T>A	D526583	DECIPHER:526583	Het	CA339738295	chr1:39322617 T>A	NM_001394062.1	c.4039T>A	p.L1347M	Missense	Exon 32	Not found	0	0	17.34	5.99	0.21	Uncertain (0.75)	Uncertain (0.362)	VUS (PM2,PP2)
D526795_c.4039T>A	D526795	DECIPHER:526795	Het	CA339738295	chr1:39322617 T>A	NM_001394062.1	c.4039T>A	p.L1347M	Missense	Exon 32	Not found	0	0	17.34	5.99	0.21	Uncertain (0.75)	Uncertain (0.362)	VUS (PM2,PP2)
P96_c.10873G>A	P96	PMID: 30842214, PMID:37721175	Hom	CA339812497	chr1:39349535 G>A	NM_001394062.1	c.10873G>A	p.V3625I	Missense	Exon 42	6.841e-07	1	0	12.13	5.87	0.1	Benign (0.29)	Benign (0.097)	VUS (PM2,PP2,BP4)
O1_c.10075A>G	O1	PMID: 30842214	Comp. Het	CA339802571	chr1:39337191 A>G	NM_001394062.1	c.10075A>G	p.T3359A	Missense	Exon 38	2.739e-06	4	0	20.3	5.41	0.07	NA	Benign (0.114)	VUS (PM2,PP2,BP4)
O1_c.11302C>T	O1	PMID: 30842214	Comp. Het	CA781562	chr1:39353109 C>T	NM_001394062.1	c.11302C>T	p.L3768F	Missense	Exon 44	8.89e-06	14	0	10.43	3.9	0.02	Benign (0.23)	Benign (0.081)	VUS (PM2,PP2,BP4)
K1.1_c.1502C>T	K1.1	PMID: 32010038	Comp. Het	CA339758928	chr1:39285752 C>T	NM_001394062.1	c.1502C>T	p.A501V	Missense	Exon 14	Not found	0	0	23.9	5.93	0.36	Uncertain (0.59)	Benign (0.087)	VUS (PM2,PP2)
K1.1_c.17840T>C	K1.1	PMID: 32010038	Comp. Het	CA783726	chr1:39435613 T>C	NM_001394062.1	c.17840T>C	p.I5947T	Missense	Exon 70	1.51e-05	22	0	23.3	5.9	0.15	Deleterious (Supporting) (0.79)	Benign (0.156)	VUS (PM2,PP2,BP4)
K1.2_c.1502C>T	K1.2	PMID: 32010038	Comp. Het	CA339758928	chr1:39285752 C>T	NM_001394062.1	c.1502C>T	p.A501V	Missense	Exon 14	Not found	0	0	23.9	5.93	0.36	Uncertain (0.59)	Benign (0.087)	VUS (PM2,PP2)
K1.2_c.17840T>C	K1.2	PMID: 32010038	Comp. Het	CA783726	chr1:39435613 T>C	NM_001394062.1	c.17840T>C	p.I5947T	Missense	Exon 70	1.51e-05	22	0	23.3	5.9	0.15	Deleterious (Supporting) (0.79)	Benign (0.156)	VUS (PM2,PP2,BP4)
B1.1_c.21877G>T	B1.1	PMID:33511591	Het (de novo)	CA339776881	chr1:39468720 G>T	NM_001394062.1	c.21877G>T	p.D7293Y	Missense	Exon 96	Not found	0	0	28	6.17	0.68	Deleterious Moderate (0.9)	Deleterious (0.995)	P (PS4, PM2,PM5, PP3, PP2)
RK1.1_c.12320C>T	RK1.1	PMID: 39874661	Het (de novo)	CA339823246	chr1:39360868 C>T	NM_001394062.1	c.12320C>T	p.A4107V	Missense	Exon 48	1.24e-06	2	0	24.2	5.62	0.19	Uncertain (0.52)	Benign (0.318)	VUS (PM2,PP2)
C1.1_c.22598C>T	C1.1	PMID: 39781307	Het	CA339788879	chr1:39485724 C>T	NM_001394062.1	c.22598C>T	p.P7533L	Missense	Exon 101	Not found	0	0	23.9	5.57	0.31	Deleterious (Supporting) (0.8)	Benign (0.292)	VUS (PM2,PP2)

## Sheet: Sheet3
SampleID	HPO	HPO Counts
F1.1_c.4069G>A	HP:0005462,HP:0030084,HP:0002539,HP:0010628,HP:0011332,HP:0001007,HP:0000664,HP:0000324,HP:0009901,HP:0008605,HP:0008551,HP:0002705,HP:0000160,HP:0002353,HP:0005465,HP:0007209,HP:0000365,HP:0008551,HP:0009892	19
F2.1_c.11755C>T	HP:0030084,HP:0001371,HP:0001263,HP:0000365,HP:0011332,HP:0000218,HP:0000252,HP:0000347,HP:0008551,HP:0003470,HP:0000350,HP:0000319,HP:0001264,HP:0001257,HP:0012799,HP:0000496,HP:0000414,HP:0000343,HP:0011333,HP:0007010,HP:0002064,HP:0003121,HP:0100367,HP:0006970	24
F2.2_c.11755C>T	HP:0012762,HP:0010628,HP:0001263,HP:0000365,HP:0000218,HP:0000252,HP:0000347,HP:0008551,HP:0003470,HP:0000319,HP:0001264,HP:0002079,HP:0000343,HP:0011267,HP:0000758,HP:0033725,HP:0012762	17
F3.1_c.19531T>A	HP:0000347,HP:0000405,HP:0000252,HP:0000175,HP:0000752,HP:0000750,HP:0001270,HP:0001249,HP:0002283,HP:0001510,HP:0001782,HP:0000954,HP:0001245,HP:0000826,HP:0000518,HP:0003198,HP:0003083,HP:0004002,HP:0001007,HP:0000664,HP:0001290,HP:0003324,HP:0001257,HP:0100660,HP:0002353,HP:6000709,HP:0030001,HP:0011344,HP:0041056,HP:0004322,HP:0010624,HP:0001268,HP:0000448,HP:0000275,HP:0002540,HP:0005063,HP:…	40
F4.1_c.17738C>T	HP:0030084,HP:0001263,HP:0000252,HP:0001270,HP:0002870,HP:0011220,HP:0000750,HP:0010284,HP:0040019,HP:0034007,HP:0004635,HP:0007364,HP:0005121,HP:0010038,HP:0010743,HP:0008047	16
F5.1_c.15817-2A>G;c.20174T>C	HP:0410263,HP:0000729,HP:0007166,HP:0030081	4
F5.2_c.15817-2A>G;c.20174T>C	HP:0002194,HP:0001252,HP:0002144	3
F6.1_c.470C>T;c.11743T>C	HP:0001488,HP:0008551,HP:0000365,HP:0000175,HP:0011331,HP:0000473,HP:0000252,HP:0002007,HP:0000327,HP:0005280,HP:0000465,HP:0000319,HP:0002974,HP:0009623,HP:0005914,HP:0004349,HP:0004322,HP:0100556,HP:0000684,HP:0000580,HP:0001263,HP:0001257,HP:0002353,HP:0030084	24
F7.1_c.4045C>A	HP:0000175,HP:0000252,HP:0002015,HP:0002831,HP:0001762,HP:0004322,HP:0011344,HP:0001290,HP:0001251,HP:0000377,HP:0000750,HP:0001249,HP:0001270,HP:0000365,HP:0000347,HP:0011332,HP:0000158,HP:0001252,HP:0011968,HP:0001776,HP:0004325	21
F8.1_c.16261_16262del	HP:0000280,HP:0002539,HP:0011185,HP:0001249,HP:0000252,HP:0001270,HP:0001250,HP:0000750,HP:0100651	9
WB1_c.21707G>T	HP:0000577,HP:0000609,HP:0001249,HP:0001250,HP:0001252,HP:0001263,HP:0001320,HP:0001321,HP:0001339,HP:0001629,HP:0002500,HP:0012110,HP:0025101,HP:0030303,HP:0033725,HP:0100023,HP:0100704,HP:0002463,HP:0010864,HP:0012547,HP:0000486,HP:0012469	22
WB2_c.21707G>T	HP:0000577,HP:0001249,HP:0001250,HP:0001252,HP:0001263,HP:0001320,HP:0001321,HP:0001339,HP:0002500,HP:0012110,HP:0025101,HP:0030303,HP:0033454,HP:0033725,HP:0100660,HP:0012547,HP:0002463,HP:0010864,HP:0000486,HP:0012469,HP:0032795	21
WB3_c.21877G>T	HP:0001250,HP:0001252,HP:0001263,HP:0001320,HP:0001321,HP:0001339,HP:0002500,HP:0012110,HP:0025101,HP:0030303,HP:0033454,HP:0033725,HP:0100704,HP:0010864,HP:0032795	15
WB4_c.21877G>T	HP:0001250,HP:0001252,HP:0001263,HP:0001320,HP:0001321,HP:0001339,HP:0002500,HP:0004325,HP:0012110,HP:0025101,HP:0030303,HP:0033725,HP:0010864,HP:0032794	14
WB5.1_c.21883T>G	HP:0000666,HP:0001249,HP:0001250,HP:0001252,HP:0001257,HP:0001263,HP:0001320,HP:0001321,HP:0001339,HP:0002500,HP:0004322,HP:0004325,HP:0012110,HP:0025101,HP:0100660,HP:0000252,HP:0002463,HP:0010864,HP:0032795,HP:0000639,HP:0002384	21
WB5.2_c.21884G>T	HP:0000565,HP:0001249,HP:0001250,HP:0001252,HP:0001257,HP:0001263,HP:0001320,HP:0001321,HP:0001339,HP:0002500,HP:0004322,HP:0004325,HP:0012110,HP:0025101,HP:0100660,HP:0000252,HP:0002463,HP:0010864,HP:0000486,HP:0025190,HP:0032677,HP:0002384	22
WB6_c.21884G>T	HP:0000514,HP:0001249,HP:0001250,HP:0001252,HP:0001257,HP:0001263,HP:0001320,HP:0001321,HP:0001339,HP:0002500,HP:0004322,HP:0012110,HP:0025101,HP:0030303,HP:0033725,HP:0100660,HP:0010864,HP:0032677,HP:0012547,HP:0000316,HP:0005280,HP:0000286,HP:0000369	23
WB7_39.6kb_del	HP:0001249,HP:0001250,HP:0001263,HP:0001339,HP:0002500,HP:0011347,HP:0012110,HP:0030303,HP:0100023,HP:0010864,HP:0100660,HP:0012547,HP:0032794,HP:0032677	14
WB8_c.20293G>C	HP:0001249,HP:0001250,HP:0001263,HP:0001339,HP:0002500,HP:0033725,HP:0002463,HP:0010864,HP:0002384,HP:0032677	10
D526583_c.4039T>A	HP:0000253,HP:0000286,HP:0000405,HP:0000463,HP:0000601,HP:0001212,HP:0001252,HP:0001263,HP:0001388,HP:0001518,HP:0001869,HP:0002071,HP:0004322,HP:0005280,HP:0006989,HP:0011220,HP:0011621	17
D526795_c.4039T>A	HP:0000405,HP:0000601,HP:0004322,HP:0001518,HP:0000463,HP:0005280,HP:0000286,HP:0011220,HP:0001869,HP:0001212,HP:0001252,HP:0000253,HP:0002071,HP:0006989,HP:0001263,HP:0001388	16
P96_c.10873G>A	HP:0003473,HP:0000508,HP:0011807,HP:0012535,HP:0001103,HP:0003403,HP:0001639,HP:0032526,HP:0032526,HP:0003325,HP:0000597	11
O1_c.10075A>G;c.11302C>T	HP:0000508,HP:0003325,HP:0002015,HP:0003473,HP:0000597,HP:0003388,HP:0003403,HP:0007715,HP:0003722	9
K1.1_c.1502C>T;c.17840T>C	HP:0011344,HP:0034671,HP:0025404,HP:0012448,HP:0001290,HP:0004322,HP:0001324,HP:0410263	8
K1.2_c.1502C>T;c.17840T>C	HP:0011344,HP:0034671,HP:0001250,HP:0010848,HP:0002500,HP:0031358,HP:0012389,HP:0001324	8
B1.1_c.21877G>T	HP:0012469,HP:0000252,HP:0001250,HP:0100021,HP:0002650,HP:0002827,HP:0002828,HP:0001344,HP:0001302,HP:0002365,HP:0011933,HP:0002421,HP:0008428,HP:0001263,HP:0001321,HP:0002500,HP:0010864	17
RK1.1_c.12320C>T	HP:0001561,HP:0033725,HP:0007109,HP:0000252,HP:0001347,HP:0000582,HP:0000316,HP:0000414,HP:0000233,HP:0000319,HP:0011153,HP:0011344,HP:0001332,HP:0012332,HP:0001320,HP:0002119,HP:0001883,HP:0012110,HP:0002416,HP:0002371,HP:0001999,HP:0007361,HP:0001320,HP:0007033,HP:0001250	25
C1.1_c.22598C>T	HP:0000286,HP:0000316,HP:0000752,HP:0000750,HP:0001250,HP:0002487,HP:0002474,HP:0000736,HP:0010865,HP:0000713,HP:0002268,HP:0012520,HP:0010865,HP:0002155	14
